# Supplementary material for: Tumor regression rate, PD-L1 expression, pembrolizumab/nab-paclitaxel–based regimens, squamous cell carcinoma, and comorbidities were independently associated with efficacy of neoadjuvant chemoimmunotherapy in non-small cell lung cancer
Source: Front Oncol. 2023 Jan 27;12:1057646. doi: 10.3389/fonc.2022.1057646 (PMC9911863; doi:10.3389/fonc.2022.1057646)
Supplement: Supplementary file 1 [file Table_1.xlsx]

## Sheet: Sheet1
Complementary Table 1. Surgical outcomes and peri-
operative complications
Characteristics	Patients (n=101)
Type of surgery
Video-assisted thoracoscopic surgery	73 (72.28%)
Thoracotomy	28 (27.72%)
Resection type
Lobectomy	94 (93.07%)
Bilobectomy	7 (6.93%)
R0 resection	101 (100.00%)
Nodal downstaging in patients with cN2 at baseline (n=67)
N2 to N0	54 (80.60%)
N2 to N1	4 (3.96%)
N2 to N2	9 (8.91%)
Length of postoperative hospital stay (d)	4(3-6)
Perioperative complications
30-day mortality	0 (0.00%)
30–90-day mortality	0 (0.00%)
Estimated blood loss (ml)	50 (50-90)
Intraoperative blood transfusion	0 (0.00%)
Pleural effusion	18 (17.82%)
Pneumothorax	22 (21.78%)
Chylothorax	4 (3.96%)
Pneumonia	2 (1.98%)
Atrial fibrillation	1 (0.99%)
Thromboembolic event	1 (0.99%)
