# Supplementary material for: Tumor regression rate, PD-L1 expression, pembrolizumab/nab-paclitaxel–based regimens, squamous cell carcinoma, and comorbidities were independently associated with efficacy of neoadjuvant chemoimmunotherapy in non-small cell lung cancer
Source: Front Oncol. 2023 Jan 27;12:1057646. doi: 10.3389/fonc.2022.1057646 (PMC9911863; doi:10.3389/fonc.2022.1057646)
Supplement: Supplementary file 2 [file Table_2.xlsx]

## Sheet: Sheet1
Complementary Table 2. Immune checkpoint inhibitors or chemotherapy regimens were associated with pCR or MPR.
Variables	pCR (n=47)	nonPCR (n=54)	P	MPR (n=71)	nonMPR (n=30)	P
ICIs/chemotherapy regimens
Pembrolizumab/chemotherapy	23 (62.16%)	14 (37.84%)		30 (81.08%)	7 (18.92%)
Tirelizumab/chemotherapy	13 (43.3%)	17 (56.67%)		23 (76.67%)	7 (23.33%)
Sindilizumab/chemotherapy	9 (50.00%)	9 (50.00%)		12 (66.67%)	6 (33.33%)
Othersa/chemotherapy	2 (13.33%)	13 (86.67%)	0.015	6 (40.00%)	9 (60.00%)	0.024
Nab-paclitaxel-based/ICIs	38 (57.58%)	28 (42.42%)		54 (81.82%)	12 (18.18%)
Others chemotherapy/ICIs	9 (25.71%)	26 (74.29%)	0.002	17 (48.57%)	18 (51.43%)	0.001
pCR: pathologic complete response;
MPR: major pathologic response;
ICIs: immune checkpoint inhibitors.
a: 1 case was not known exact name of PD1 inhibitor, did not enter computer.
