# Supplementary material for: Tumor regression rate, PD-L1 expression, pembrolizumab/nab-paclitaxel–based regimens, squamous cell carcinoma, and comorbidities were independently associated with efficacy of neoadjuvant chemoimmunotherapy in non-small cell lung cancer
Source: Front Oncol. 2023 Jan 27;12:1057646. doi: 10.3389/fonc.2022.1057646 (PMC9911863; doi:10.3389/fonc.2022.1057646)
Supplement: Supplementary file 3 [file Table_3.xlsx]

## Sheet: Sheet1
Complementary Table 3. Comparison of AUC between factors
Variables (AUC)	vs.	Variables (AUC)	PpCR	PMPR
PD-L1 expression	vs.	CD4+ T cell count	0.568	-
PD-L1 expression	vs.	CD4+ T cell rate	0.466	-
PD-L1 expression	vs.	CEA	-	0.373
PD-L1 expression	vs.	HDL-C	-	0.799
PD-L1 expression	vs.	Tumor size post-NCIO	0.928	0.844
PD-L1 expression	vs.	Tumor regression rate	0.166	0.036
PD-L1 expression	vs.	SUVmax of tumor post-NCIO	0.003	0.008
PD-L1 expression	vs.	△SUVmax rate of tumor post-NCIO	0.015	0.027
CD4+ T cell count	vs.	Tumor size post-NCIO	0.751	-
CD4+ T cell count	vs.	Tumor regression rate	0.369	-
CD4+ T cell count	vs.	SUVmax of tumor post-NCIO	1	-
CD4+ T cell count	vs.	△SUVmax rate of tumor post-NCIO	0.869	-
CD4+ T cell rate	vs.	△SUVmax rate of tumor post-NCIO	0.777	-
CD4+ T cell rate	vs.	CD4+T cell count	1	-
CD4+ T cell rate	vs.	Tumor size post-NCIO	0.51	-
CD4+ T cell rate	vs.	Tumor regression rate	0.518	-
CD4+ T cell rate	vs.	SUVmax of tumor post-NCIO	0.834	-
CEA	vs.	HDL-C	-	0.917
CEA	vs.	Tumor size post-NCIO	-	0.721
CEA	vs.	Tumor regression rate	-	0.013
CEA	vs.	SUVmax of tumor post-NCIO	-	<0.001
CEA	vs.	△SUVmax rate of tumor post-NCIO	-	0.018
HDL-C	vs.	Tumor size post-NCIO	-	0.834
HDL-C	vs.	Tumor regression rate	-	0.033
HDL-C	vs.	SUVmax of tumor post-NCIO	-	<0.001
HDL-C	vs.	△SUVmax rate of tumor post-NCIO	-	0.173
Tumor size post-NCIO	vs.	Tumor regression rate	0.093	0.002
Tumor size post-NCIO	vs.	SUVmax of tumor post-NCO	0.022	0.01
Tumor size post-NCIO	vs.	△SUVmax rate of tumor post-NCIO	0.05	0.051
Tumor regression rate	vs.	SUVmax of tumor post-NCIO	0.192	0.13
Tumor regression rate	vs.	△SUVmax rate of tumor post-NCIO	0.134	0.33
SUVmax of tumor post-NCIO	vs.	△SUVmax rate of tumor post-NCIO	0.916	0.73
AUC: area under curve;
pCR: pathologic complete response;
MPR: major pathologic response;
PD-L1: programmed death receptor-1 ligand;
CEA: carcinoembryonic antigen;
HDL-C: high-density lipoprotein cholesterol;
NCIO: neoadjuvant chemoimmunotherapy;
SUV: standardized uptake value;
△SUVmax=SUVmax of pre-NCIO-SUVmax of post-NCIO.
