# Supplementary material for: Tumor regression rate, PD-L1 expression, pembrolizumab/nab-paclitaxel–based regimens, squamous cell carcinoma, and comorbidities were independently associated with efficacy of neoadjuvant chemoimmunotherapy in non-small cell lung cancer
Source: Front Oncol. 2023 Jan 27;12:1057646. doi: 10.3389/fonc.2022.1057646 (PMC9911863; doi:10.3389/fonc.2022.1057646)
Supplement: Supplementary file 4 [file Table_4.xlsx]

## Sheet: Sheet1
Complementary Table 4. Comparison of factors according to cutoff values
Variables	pCR(n=50)	non-PCR(n=51)	P	Variables	MPR(n=70)	non-MPR(n=31)	P
CD4+ T cell count (*1/ul)a				CEA (ng/ml)b
<6.75	13 (65.00%)	7(35.00%)		<2.54	28(47.28%)	30(52.72%)
≥6.75	5(25.00%)	14(75.00%)	0.025	≥2.54	4(20.00%)	16(80.00%)	0.027
CD4+ T cell rate (*1/ul)c				HDL-C (mmol/l)d
<36.5	11(78.57%)	3(21.43%)		<1.04	21(91.30%)	2(8.70%)
≥36.5	10(38.46%)	16(61.54%)	0.015	≥1.04	19(52.78%)	17(47.28%)	0.002
PD-L1 expression (%)e				PD-L1 expression (%)e
<9	11(29.73%)	26(70.27%)		<12.5	24 (57.14%)	18(42.86%)
≥9	31(57.41%)	23(42.59%)	0.009	≥12.5	40(81.63%)	9(18.37%)	0.011
Tumor's size post-NCIO (mm)f				Tumor's size post-NCIO (mm)f
<37.5	40(55.56%)	32(44.44%)		<40.4	57(77.03%)	17(22.97%)
≥37.5	3(13.64%)	19(86.36%)	0.001	≥40.4	9(45.00%)	11(%)	0.005
Tumor regression rate (%)f				Tumor regression rate (%)f
<36.89	3(10.34%)	26(89.66%)		<39.74	13(39.39%)	20(60.61%)
≥36.89	40(61.54%)	25(38.46%)	<0.001	≥39.74	53(86.89%)	8(13.11%)	<0.001
SUVmax of tumor post-NCIOg				SUVmax of tumor post-NCIOg
<6.75	21(72.41%)	8(27.59%)		<7.43	30(96.77%)	1(3.23%)
≥6.75	3(14.29%)	18(85.71%)	<0.001	≥7.43	9(47.37%)	10(52.63%)	<0.001
△SUVmax of tumor post-NCIO (%)h				△SUVmax of tumor post-NCIO (%)h
<76.76	3(23.08%)	10(76.92%)		<76.76	5(38.46%)	8(61.54%)
≥76.76	13(72.22%)	5(27.78%)	0.011	≥76.76	18(100.00%)	0(0.00%)	<0.001
pCR: pathologic complete response;
MPR: major pathologic response;
CEA: carcinoembryonic antigen ;
HDL-C: high-density lipoprotein cholesterol;
PD-L1: programmed death receptor-1 ligand;
NCIO: neoadjuvant chemoimmunotherapy;
SUV: standardized uptake value;
△SUVmax=SUVmax of pre-NCIO-SUVmax of post-NCIO.
a: n=39 patients;
b: n=78 patients;
c: n=40 patients;
d: n=59 patients;
e: n=91 patients;
f:: n=94 patients;
g: n=50 patients;
h: n=31 patients.
