# Supplementary material for: Tumor regression rate, PD-L1 expression, pembrolizumab/nab-paclitaxel–based regimens, squamous cell carcinoma, and comorbidities were independently associated with efficacy of neoadjuvant chemoimmunotherapy in non-small cell lung cancer
Source: Front Oncol. 2023 Jan 27;12:1057646. doi: 10.3389/fonc.2022.1057646 (PMC9911863; doi:10.3389/fonc.2022.1057646)
Supplement: Supplementary file 5 [file Table_5.xlsx]

## Sheet: Sheet1
Complementary Table 5. PD-L1 expression of other cutoff values were associated with pCR or MPR
Variables	pCR(n=50)	non-PCR(n=51)	P	MPR(n=70)	non-MPR(n=31)	P
PD-L1 expression (%)
<1	4(33.33%)	8 (66.67%)		7 (58.33%)	5(41.67%)
≥1	38 (48.10%)	41 (51.90%)	0.339	58 (73.42%)	21 (26.58%)	0.462
<25	19 (38.78%)	30 (61.22%)		30 (61.22%)	19 (38.78%)
≥25	23 (54.76%)	19 (45.24%)	0.127	34 (80.95%)	8 (19.05%)	0.04
<50	26 (42.62%)	35 (57.38%)		41 (67.21%)	20 (32.79%)
≥50	16 (53.33%)	14 (46.67%)	0.335	23 (76.67%)	7 (23.33%)	0.353
pCR: pathologic complete response;
MPR: major pathologic response;
PD-L1: programmed death receptor-1 ligand.
