# Supplementary material for: Tumor regression rate, PD-L1 expression, pembrolizumab/nab-paclitaxel–based regimens, squamous cell carcinoma, and comorbidities were independently associated with efficacy of neoadjuvant chemoimmunotherapy in non-small cell lung cancer
Source: Front Oncol. 2023 Jan 27;12:1057646. doi: 10.3389/fonc.2022.1057646 (PMC9911863; doi:10.3389/fonc.2022.1057646)
Supplement: Supplementary file 6 [file Table_6.xlsx]

## Sheet: Sheet1
Complementary Table 6. Characteristics of 5 patients with actionable driver oncogene mutations
Patients	Radiographic response	Pathological response	Sex 0=male 1=female	Age (years)	PS scores	Smoking history 0=No 1=Yes	Comorbidities 0=No 1=Yes	Differentiation	Histology	cT stage	cN stage	cM stage	TNM stage	Immunotherapy+chemotherapy regimens	Cycles	EGFR mutation 0=No 1=Yes	KRAS mutation 0=No 1=Yes	ALK rearrangements 0=No 1=Yes	ROS1 rearrangements 0=No 1=Yes	RET rearrangements 0=No 1=Yes	BRAF p.V600E mutations 0=No 1=Yes	MET amplificationor or MET ex14 skipping mutation 0=No 1=Yes
Patient 1	SD	non-MPR	0	58	0	0	1	moderate-poor	adenocarcinoma	2	1	0	IIB	Pembrolizumab+pemetrexed+carboplatin	2	0	0	0	0	1	0	0
Patient 2	SD	non-MPR	1	47	1	0	0	poor	adenocarcinoma	3	3	0	IIIC	Schindelimab+pemetrexed+carboplatin	3	0	0	0	0	1	0	0
Patient 3	SD	non-MPR	0	68	1	1	1	poor	adenocarcinoma	3	1	0	IIIA	Pembrolizumab+pemetrexed+carboplatin	1	0	0	0	0	1	0	0
Patient 4	PR	non-MPR	1	54	1	0	0	moderate-poor	adenocarcinoma	3	2	0	IIIB	Pembrolizumab+pemetrexed+Cisplatin	2	0	1	0	1	0	0	0
Patient 5	PR	pCR	1	47	1	0	0	poor	adenocarcinoma	2	3	0	IIIB	Triplizumab+pemetrexed+carboplatin	3	0	0	0	0	0	1	0
pCR: pathologic complete response;
MPR: major pathologic response;
SD: stable disease;
PD: progressive disease.
