# Supplementary material for: Tumor regression rate, PD-L1 expression, pembrolizumab/nab-paclitaxel–based regimens, squamous cell carcinoma, and comorbidities were independently associated with efficacy of neoadjuvant chemoimmunotherapy in non-small cell lung cancer
Source: Front Oncol. 2023 Jan 27;12:1057646. doi: 10.3389/fonc.2022.1057646 (PMC9911863; doi:10.3389/fonc.2022.1057646)
Supplement: Supplementary file 7 [file Table_7.xlsx]

## Sheet: Sheet1
Complementary Table 7. Comparison of immune cells associated with comorbidities before or after
chemoimmunotherapy
Variables pre-NCIO	Comorbidities	Non-comorbidities	P
T cell count (*10^3/ul)	1.30±0.50	1.15±0.34	0.299
T cell rate (%)	68.50 (63.16-76.00)	68.00 (64.00-73.50)	0.737
CD4+T cell count (*10^2/ul)	8.53 (4.77-10.10)	6.60 (5.40-7.87)	0.223
CD4+ T cell rate (%)	40.79±9.39	39.61±8.51	0.682
CD8+T cell count (*10^2/ul)	3.97(3.33-5.61)	4.26 (2.77-5.90)	0.9
CD8+ T cell rate (%)	25.00 (20.00-28.25)	27.50 (18.75-34.0)	0.638
CD4+/CD8+ T ratio (%)	1.74±0.66	1.69±0.78	0.801
B cell count (*10^2/ul)	1.72 (1.01-2.67)	1.50 (1.20-1.89)	0.46
B cell rate (%)	10.34±4.39	9.56±3.47	0.541
NK cell count (*10^2/ul)	2.89 (1.93-4.22)	3.21 (2.64-3.79)	0.728
NK cell rate (%)	14.75 (12.75-25.15)	20.00 (16.00-22.50)	0.325
Variables post-NCIO
T cell count (*10^3/ul)	1.31 (0.95-1.64)	1.12 (0.96-1.36)	0.4
T cell rate (%)	67.00 (63.00-74.25)	72.50 (59.75-72.25)	0.568
CD4+ T cell count (*10^2/ul)	7.15 (5.08-11.06)	6.83 (4.91-8.47)	0.544
CD4+ T cell rate (%)	39.19±7.96	40.86±8.84	0.579
CD8+ T cell count (*10^2/ul)	4.78 (3.39-7.41)	4.04 (2.69-5.89)	0.501
CD8+T cell rate (%)	26.15±7.34	27.07±8.41	0.743
CD4+/CD8+ T cell ratio (%)	1.63±0.53	1.68±0.74	0.817
B cell count (*10^2/ul)	1.28 (1.02-2.03)	0.92 (0.45-1.82)	0.072
B cell rate (%)	9.01±4.01	8.00±4.83	0.532
NK cell count (*10^2/ul)	3.63 (2.13-5.34)	2.38 (1.58-4.63)	0.23
NK cell rate (%)	20.50 (16.90-24.00)	16.00 (10.50-30.00)	0.279
NCIO: neoadjuvant chemoimmunotherapy;
